# Supplementary material for: N-terminal region of Drosophila melanogaster Argonaute2 forms amyloid-like aggregates
Source: BMC Biol. 2023 Apr 19;21:78. doi: 10.1186/s12915-023-01569-3 (PMC10114355; doi:10.1186/s12915-023-01569-3)
Supplement: Supplementary file 3 — Additional file 3: Table S1. Mean fluorescence intensity of detected aggregates of three experimental replicates for Fig. 3B. [file 12915_2023_1569_MOESM3_ESM.csv]

Time (min)	Nter(-)_rep1	Nter(-)_rep2	Nter(-)_rep3	Nter(+)_rep1	Nter(+)_rep2	Nter(+)_rep3
10	260.8004	6535.612	650.601	2557.8036	7493.206	0
20	240.6016	6501.19	879.1998	2483.2074	7608.4122	0
30	229.1996	10762.0274	969.8006	2525.5874	7699.6	0
40	213.3992	7000.9878	910.8002	2573.5988	7988.59	0
50	267.0016	13173.9962	973.8016	2516.2068	7990.8176	0
60	235.2	9356.4036	931.398	2515.5956	7878.6046	0
70	274.9988	14614.436	983.0032	2303.809	8283.8088	0
80	279.0006	9434.6252	806.5982	1997.8002	7924.2178	0
90	269.2008	13156.8264	781.1952	2344.2016	8432.3978	0
100	242.8	11672.1616	804.7986	2085.2074	8485.1818	0
110	300.8004	13452.222	1266.796	2280.989	8855.7712	0
120	269.3988	13097.836	1048.7962	2096.5974	8629.9942	0
130	267.801	12579.202	842.8012	2353.9906	8757.4032	0
140	267.1992	10541.6224	774.598	2371.3984	8093.5926	0
150	256.9992	13950.7948	747.9972	2206	8201.4022	0
160	235.401	9178.5852	778.9996	2314.3924	8539.5982	0
170	282.2004	14465.2102	1166.2008	2146.995	8658.588	0
180	283.7988	8164.1876	1108.798	2306.0056	8308.6198	0
190	269.6	14674.7932	791.1998	2186.198	9412.018	0
200	258.4	7807.2054	769.7982	2179.8016	16555.3994	0
210	412.4004	13085.6146	1090.003	1950.7964	11992.7908	0
220	425.0008	8850.3738	808.6016	2019.6006	8621.7958	0
230	448.6014	10022.6008	762.0012	2344.3974	8606.4108	0
240	443.4028	10944.8306	825.8024	2290.9948	25639.9128	0
250	231.5992	6681.218	781.998	2215.3944	26687.2072	331.8006
260	420.6018	10626.2368	817.8018	2366.6052	26229.8938	1043.1996
270	430.4002	7666.2132	802.1994	2349.4072	25966.7908	12880.182
280	453.1984	11110.212	759.2	2247.0008	25979.999	24163.7664
290	431.2012	5873.006	777.6026	2065.1958	26302.6876	80322.565
300	411.801	10786.634	777.4016	2058.7934	27396.4018	115395.1886
310	414.2016	6057.023	764.8028	2291.5944	25413.59	238662.7686
320	447.2026	11051.9562	839.8022	2176.8012	30142.3502	328790.6176
330	404.5982	5847.2016	804.3978	2044.7908	26204.6388	472142.5358
340	460.1998	7978.7736	797.2046	2170.003	8550.4096	500589.1824
350	476.6004	8735.3736	788.6016	2128.0106	8598.7928	669089.5484
360	404.1992	7088.6134	776.1994	2227.0102	8553.2106	672295.5706
370	490.5996	9099.5762	826.8012	2439.596	8760.997	791773.8196
380	23402.4698	6599.9862	745.7982	2688.1986	8752.4144	778677.4974
390	43835.3212	9398.5658	776.1996	3339.202	8816.8134	849094.494
400	20361.5228	8940.9932	786.2032	4639.2004	8890.2004	800401.861
410	40850.829	6689.2134	798.8028	8038.4046	8374.7754	912972.867
420	11008.3888	9123.7758	776.9996	10295.601	8789.7796	860683.361
430	39965.4484	6552.3938	758.1984	15476.0182	7974.193	994376.834
440	23979.2684	9203.9982	816.9988	15738.2034	8428.1954	1027362.948
450	466.3998	5528.2146	810.9972	20293.184	8364.599	1196181.513
460	31975.9696	9423.4228	702.2006	19796.3758	8916.7938	1125047.614
470	18133.1324	5541.7872	774.2004	25534.5768	8725.396	1288850.456
480	24228.8536	8838.1818	714.598	25969.8292	8883.0082	1238107.417
490	386.198	9233.3872	775.2022	31684.9884	9155.4004	1357853.808
500	428.7984	5644.0158	763.4	34666.5898	8648.9954	1403857.043
510	482.801	10946.5788	693	38208.4264	10304.8116	1428494.723
520	420.1992	7070.216	801.6026	35731.4062	7727.8058	1502610.039
530	484.4026	9339.3918	760.1996	43123.2414	11294.1976	1478262.023
540	503.6004	6759.9864	766.7992	40563.5994	15279.3662	1667125.104
550	453.4008	8523.014	743.1998	50847.16	13129.375	1666323.692
560	463.9996	7342.8124	742.0036	45213.5448	16450.014	1759711.59
570	506.1996	5555.806	819.9984	67927.6096	23528.6244	1704096.568
580	825.3966	9325.8052	736.6016	56830.1512	31474.1474	1696144.985
590	509.3988	4618.197	797.5986	84100.5394	38889.7798	1899457.377
600	469.199	8019.8222	799.6018	84828.408	48297.1234	1781384.228
610	488.5992	5146.5978	780.9956	108501.4714	51707.1862	1933641.606
620	451.5984	8417.8276	784.6028	115453.588	74743.9106	1805550.708
630	470.1984	4978.8132	711.2032	142254.7884	73345.204	1913067.274
640	471.7972	8462.6198	799.4018	126794.276	92695.0212	1824246.11
650	477.599	6543.6022	713.797	164287.9014	100229.836	1938752.142
660	486.9998	8503.0196	746.798	167643.0178	119178.6048	1905445.64
670	434.5992	6561.1746	782.4022	190151.1224	123347.4842	2029487.222
680	438.3996	7115.7958	772.2012	181942.3024	134326.9226	1867049.152
690	4665.9892	7515.997	796.5996	208562.9674	143180.9084	1960505.807
700	490.0014	5578.3966	788.9976	195154.6662	163651.0812	1858784.278
710	437.6012	7967.0304	746.8	225276.79	168614.564	1929261.921
720	494.7996	5608.001	730.1992	218084.454	178932.6956	1867976.584
730	409.9976	7203.2102	768.3984	222424.6948	187190.5646	1936762.166
740	444.4008	5087.3924	721.7958	221062.0716	193093.6632	1835607.172
750	453.7998	8999.7974	762.9956	229631.5776	219542.4666	2062519.016
760	433.9982	4673.6128	674.5982	237588.6548	219013.593	1853944.187
770	470.5996	8995.9966	763.1986	231450.9768	270088.4088	1992575.965
780	436.2006	6214.1964	732.8032	249180.486	262581.0602	1866597.973
790	404.3988	7107.4212	726.4012	222429.0374	290238.3708	1992911.067
800	467.1982	5953.806	760.1976	290972.531	287686.6042	1800957.565
810	486.9998	6492.3964	738.6042	268022.4354	313795.8384	1990849.399
820	399.199	6710.805	671.2028	247185.1464	332541.4174	1791754.07
830	451.0002	4842.4086	712.0026	264278.4506	345850.7972	1974096.213
840	404.4	7840.8282	701.802	263158.6282	375921.8134	1886587.175
850	433.0006	6602.9916	725.202	242454.205	364770.0282	1975691.695
860	419.6012	7362.6216	719.9994	249856.1908	368693.0174	1887676.622
870	406.202	5835.5964	692.199	225730.0888	378511.5104	1962412.161
880	415.9992	8035.8254	710.202	266550.0066	406799.4242	1818927.885
890	404.4004	5263.8064	3432.799	230474.368	393917.1942	1932943.151
900	423.1992	8145.185	3665.6072	223222.5288	429772.0466	1885880.674
