# Supplementary material for: N-terminal region of Drosophila melanogaster Argonaute2 forms amyloid-like aggregates
Source: BMC Biol. 2023 Apr 19;21:78. doi: 10.1186/s12915-023-01569-3 (PMC10114355; doi:10.1186/s12915-023-01569-3)
Supplement: Supplementary file 4 — Additional file 4: Table S2. Mean fluorescence intensity of detected aggregates of three experimental replicates for Fig. 3C. [file 12915_2023_1569_MOESM4_ESM.csv]

Time (min)	Nter(-)_rep1	Nter(-)_rep2	Nter(-)_rep3	Nter(+)_rep1	Nter(+)_rep2	Nter(+)_rep3
10	0	0	0	1402.6034	0	13159.593
20	0	0	0	4525.2012	0	17835.645
30	0	0	0	10750.7758	0	12813.7902
40	0	0	0	22268.8204	0	46549.8464
50	0	0	0	55010.3794	0	18549.759
60	0	0	0	86773.7484	0	51238.0288
70	0	0	0	215522.0174	0	73834.5224
80	0	0	0	459981.0266	0	85104.125
90	0	0	0	812346.7908	0	96799.58
100	0	0	0	1305096.149	0	122729.304
110	0	0	0	1674996.453	351.3994	164412.611
120	0	0	0	2166145.696	3789.597	196875.9848
130	0	0	0	2556084.585	11046.024	258895.4686
140	0	0	0	2995935.979	28346.0196	366653.8434
150	0	0	0	3342595.472	86647.7938	501524.8794
160	0	0	0	3634062.031	184462.0118	833772.357
170	0	0	0	4002223.264	405990.3228	1047744.596
180	0	805.8	0	4371297.435	691087.5838	1424216.277
190	0	7721.7898	0	4581638.224	1038547.033	1842150.9
200	0	30032.0058	0	4796017.08	1373716.227	2332217.648
210	0	52473.775	0	5054719.182	1738995.784	2703776.882
220	0	84411.1064	2333.401	5251419.339	2060706.112	3264040.43
230	0	107727.8346	1654.3984	5374698.896	2369595.304	3637033.508
240	0	141525.2928	8987.7868	5537854.031	2602754.144	4053363.663
250	128.799	164786.7644	23197.6182	5678164.014	2884413.008	4287232.152
260	144.1992	198142.7842	40319.239	5805680.726	3171571.586	4732865.716
270	1256.4018	238651.4576	65980.7764	5911581.254	3445132.02	5230162.576
280	3380.1968	274299.6372	118632.2578	6044610.142	3557748.215	5759890.269
290	7367.995	317840.8288	182978.8208	6114749.748	3931386.226	6050143.903
300	16987.3804	372573.6826	253700.138	6172933.631	4200768.58	6307477.471
310	27154.0158	410720.6098	295960.0594	6254495.623	4438791.983	6814105.019
320	36210.9732	438357.961	373854.7906	6360168.894	4703901.283	7081266.289
330	44438.616	456909.4758	421940.4808	6407963.698	4915965.85	7075245.07
340	53390.1782	452550.6914	463138.9544	6477659.473	5169442.234	7413923.399
350	69979.6414	460234.1354	534527.4694	6569400.701	5387460.366	7858991.175
360	86627.9188	448181.839	557491.0934	6612210.998	5628483.828	7875336.282
370	101750.0564	443829.8246	548144.8586	6658475.303	5856323.017	8626007.685
380	125851.6228	450416.0232	558326.825	6737080.407	6058013.997	8657726.538
390	152270.7914	455312.8616	559998.1518	6779027.769	5540264.968	8742497.107
400	181714.2558	455893.3356	554344.1354	6810197.007	6513206.335	8934700.171
410	207793.4176	445896.3672	565686.336	6878069.451	6719230.62	9238609.9
420	234434.298	451704.7708	553789.4368	6903310.598	6919366.822	9628295.007
430	251526.8294	443935.7466	548131.7434	6950559.981	7097418.143	9804710.531
440	274342.3388	442147.9384	536896.6492	6967272.186	7293222.8	9745121.531
450	279323.4832	443719.3376	536621.0078	6950361.392	7508395.95	9996604.209
460	291598.4796	438267.545	531359.7618	7001384.976	7667978.471	10428869.03
470	308709.1782	435397.5332	537308.1362	6954160.538	7866605.036	10556889.71
480	315704.1612	429283.8014	541398.61	6973739.427	8049481.025	10650339.06
490	321352.246	427725.6404	548116.906	6960585.72	8176337.464	10748977.93
500	323469.045	420970.0808	560311.664	6943773.286	8336920.284	10853005.27
510	327953.0396	418458.4956	568188.5484	6893645.79	8497742.212	11103176.6
520	323445.2412	407587.081	586429.0868	6876191.844	8646216.608	11002368.2
530	328821.976	413841.4398	591587.4906	6874665.531	8742207.367	11307706.2
540	324983.2658	402187.0422	607336.501	6817398.297	8924065.668	11211946.81
550	328792.3674	400656.1952	615699.1798	6761500.763	8979471.243	11300466.29
560	328878.8568	391074.646	657314.0684	6752133.745	9109286.656	11712695.77
570	333209.2006	389502.5532	631088.6594	6768714.757	9190744.686	11642724.54
580	327660.2094	371598.9764	643577.3262	6731901.952	9315173.575	11478261.09
590	326117.0244	364727.765	651397.272	6731756.474	9399840.788	11772874.08
600	329334.7676	351788.5578	655616.4772	6691916.941	9481771.02	11653235.46
610	327227.7506	336813.158	653603.1068	6659200.768	9493960.968	11692998.75
620	331864.073	333521.2262	669982.0128	6628629.875	9619017.067	11953943.71
630	326615.0972	323294.876	668165.4326	6607950.408	9695229.399	11630532.64
640	332948.7358	315692.4822	675661.0326	6586779.037	9754436.016	12017467.29
650	328404.61	306394.7648	676238.5664	6594698.722	9821104.832	11888159.05
660	330846.4792	294753.8512	670625.7518	6573166.349	9857322.832	12112949.76
670	340045.4156	285810.389	669422.7054	6564906.285	9871786.197	11883569.36
680	335361.1928	272053.0946	664905.9924	6518611.267	9910911.882	12103613.54
690	332407.5266	265429.1468	661534.4038	6517620.306	9986299.388	12163697.84
700	335045.776	261625.307	648278.4556	6482294.634	9977291.049	12170898.87
710	336140.77	250815.0018	655779.418	6459391.078	10004262.38	11999025.84
720	338948.3788	243459.1542	645814.3574	6477020.849	10060520.82	12047716.99
730	330477.352	235319.5624	643190.7544	6490077.873	10057205.74	11951657.12
740	331155.1986	229753.2662	633472.5312	6493402.69	10068973.15	12266063.67
750	332434.4774	227758.3716	621938.5766	6474375.152	10119106.77	12020098.04
760	329106.1044	215220.5888	626509.1142	6454149.182	10151908.38	11955555.95
770	333153.7638	207330.013	610088.7744	6478174.471	10172761.06	12287813.58
780	335320.294	209811.3882	602711.1548	6443635.967	10172743.85	12251513.38
790	338057.3456	204290.7082	606660.4866	6424388.342	10178775.01	12266069.24
800	343527.0736	199007.6594	597383.2216	6443517.528	10161314.12	12236187.4
810	338308.4748	194798.8334	587335.024	6429300.365	10184677.14	12112011.01
820	342509.7596	183522.1278	584292.2396	6440482.852	10171734.21	12265214.59
830	349230.3398	184088.2848	576502.0372	6396435.64	10213097.69	12299661.36
840	356096.465	176903.9676	563067.4012	6403489.021	10236610.19	12188524.08
850	352059.902	174140.576	558280.5398	6342156.889	10206898.44	11855786.6
860	359345.4782	178369.7538	554536.2876	6333352.626	10243569.05	12275026.3
870	367260.5252	141583.0122	548604.9408	6336179.19	10308737.23	11982475.58
880	368677.0846	143193.2188	540110.8062	6312928.906	10285693.73	12250191.44
890	372296.3322	142872.029	535898.3602	6278074.868	10285983.18	12280875.47
900	385973.5648	135661.9708	527027.9298	6289594.272	10258784.47	12261394.97
