# Supplementary material for: N-terminal region of Drosophila melanogaster Argonaute2 forms amyloid-like aggregates
Source: BMC Biol. 2023 Apr 19;21:78. doi: 10.1186/s12915-023-01569-3 (PMC10114355; doi:10.1186/s12915-023-01569-3)
Supplement: Supplementary file 5 — Additional file 5: Table S3. Mean fluorescence intensity of detected aggregates of three experimental replicates for Additional file 1: Fig. S4. [file 12915_2023_1569_MOESM5_ESM.csv]

Time (min)	seed(-)_rep1	seed(-)_rep2	seed(-)_rep3	seed(+)_rep1	seed(+)_rep2	seed(+)_rep3
10	5408	6141	4561	5408	6141	4561
20	6089	6413	5221	6089	6413	5221
30	5704	5790	4805	5704	5790	4805
40	5777	5869	4826	5777	5869	4826
50	5550	5669	4653	5550	5669	4653
60	5160	5400	4487	5160	5400	4487
70	5097	5316	4510	5097	5316	4510
80	5009	5406	4202	5009	5406	4202
90	4984	5046	4358	4984	5046	4358
100	4645	4759	3780	4645	4759	3780
110	4506	4893	3781	4506	4893	3781
120	4155	4668	3700	4155	4668	3700
130	4111	4368	3632	4111	4368	3632
140	3943	4357	3650	3943	4357	3650
150	4054	4376	3786	4054	4376	3786
160	3851	4155	3297	3851	4155	3297
170	3965	4162	3554	3965	4162	3554
180	3857	4060	3318	3857	4060	3318
190	3722	4045	3703	3722	4045	3703
200	3796	4088	3508	3796	4088	3508
210	3521	3894	3519	3521	3894	3519
220	3844	3876	3451	3844	3876	3451
230	3745	3754	3664	3745	3754	3664
240	3751	3766	3459	3751	3766	3459
250	3803	3780	3703	3803	3780	3703
260	3426	3870	3454	3426	3870	3454
270	3789	3697	3718	3789	3697	3718
280	3427	3799	3506	3427	3799	3506
290	3508	3620	3563	3508	3620	3563
300	3526	3623	3439	3526	3623	3439
310	3236	3509	3554	3236	3509	3554
320	3321	3246	3468	3321	3246	3468
330	3401	3157	3314	3401	3157	3314
340	3358	3412	3435	3358	3412	3435
350	3529	3503	3544	3529	3503	3544
360	3196	3424	3413	3196	3424	3413
370	3419	3400	3541	3419	3400	3541
380	3310	3244	3466	3310	3244	3466
390	3404	3381	3422	3404	3381	3422
400	3292	3451	3429	3292	3451	3429
410	3057	3362	3601	3057	3362	3601
420	3264	3330	3834	3264	3330	3834
430	3248	3593	3743	3248	3593	3743
440	3378	3378	3624	3378	3378	3624
450	3046	3185	3334	3046	3185	3334
460	2996	3099	3443	2996	3099	3443
470	3234	3291	3516	3234	3291	3516
480	2977	3211	3389	2977	3211	3389
490	3206	3086	3478	3206	3086	3478
500	3145	3066	3561	3145	3066	3561
510	3101	3048	3455	3101	3048	3455
520	3044	3108	3348	3044	3108	3348
530	3222	3141	3353	3222	3141	3353
540	3140	3198	3580	3140	3198	3580
550	3133	3387	3460	3133	3387	3460
560	3153	3289	3529	3153	3289	3529
570	3570	3389	3702	3570	3389	3702
580	3178	3520	3705	3178	3520	3705
590	3222	3416	3656	3222	3416	3656
600	3183	3332	3547	3183	3332	3547
610	3312	3265	3456	3312	3265	3456
620	3104	3098	3515	3104	3098	3515
630	3413	3297	3603	3413	3297	3603
640	3159	3416	3617	3159	3416	3617
650	2957	3049	3397	2957	3049	3397
660	3181	3313	3918	3181	3313	3918
670	3232	3581	3602	3232	3581	3602
680	3336	3305	3655	3336	3305	3655
690	3281	3399	3919	3281	3399	3919
700	3101	3338	3919	3101	3338	3919
710	3380	3381	3904	3380	3381	3904
720	3354	3640	3938	3354	3640	3938
730	3101	3421	3863	3101	3421	3863
740	3199	3540	3901	3199	3540	3901
750	3245	3465	3975	3245	3465	3975
760	3275	3507	3790	3275	3507	3790
770	3233	3429	3962	3233	3429	3962
780	3176	3437	3906	3176	3437	3906
790	3276	3393	3849	3276	3393	3849
800	3181	3351	3565	3181	3351	3565
810	3313	3591	3884	3313	3591	3884
820	3229	3206	3879	3229	3206	3879
830	2980	3461	3762	2980	3461	3762
840	3360	3475	3729	3360	3475	3729
850	3069	3322	3911	3069	3322	3911
860	3031	3420	3923	3031	3420	3923
870	3139	3090	3708	3139	3090	3708
880	2900	3244	3675	2900	3244	3675
890	3112	3446	3788	3112	3446	3788
900	3017	3342	3845	3017	3342	3845
910	2953	3182	3560	2953	3182	3560
920	3040	3347	3682	3040	3347	3682
930	2997	3253	3797	2997	3253	3797
940	3200	3422	3965	3200	3422	3965
950	2947	3454	3793	2947	3454	3793
960	3099	3275	3662	3099	3275	3662
970	3078	3335	3715	3078	3335	3715
980	2913	3131	3702	2913	3131	3702
990	2956	3232	3528	2956	3232	3528
1000	2930	3225	3778	2930	3225	3778
1010	2955	3259	3765	2955	3259	3765
1020	3075	3253	3814	3075	3253	3814
1030	3062	3313	3632	3062	3313	3632
1040	3169	3340	3918	3169	3340	3918
1050	3167	3189	3912	3167	3189	3912
1060	3112	3412	3893	3112	3412	3893
1070	3030	3073	3680	3030	3073	3680
1080	2997	3237	3773	2997	3237	3773
1090	3081	3510	3808	3081	3510	3808
1100	2863	3316	4025	2863	3316	4025
1110	3175	3295	4065	3175	3295	4065
1120	3094	3307	3699	3094	3307	3699
1130	2947	3400	3779	2947	3400	3779
1140	2866	3153	3785	2866	3153	3785
1150	2910	3174	3761	2910	3174	3761
1160	3124	3196	3962	3124	3196	3962
1170	3190	3397	3773	3190	3397	3773
1180	3181	3318	4144	3181	3318	4144
1190	3035	3154	4046	3035	3154	4046
1200	2944	3164	3908	2944	3164	3908
1210	3220	3267	3796	3220	3267	3796
1220	3092	3052	3894	3092	3052	3894
1230	3046	3180	3784	3046	3180	3784
1240	2973	2941	3882	2973	2941	3882
1250	2989	3095	3726	2989	3095	3726
1260	3113	3156	3874	3113	3156	3874
1270	2876	2961	3882	2876	2961	3882
1280	2954	3103	3689	2954	3103	3689
1290	2944	2928	3649	2944	2928	3649
1300	2774	2909	3835	2774	2909	3835
1310	3184	3126	3909	3184	3126	3909
1320	3068	3355	3882	3068	3355	3882
1330	2983	3212	3885	2983	3212	3885
1340	3118	3182	3911	3118	3182	3911
1350	2960	3357	3980	2960	3357	3980
1360	3264	3372	4040	3264	3372	4040
1370	3107	3133	3952	3107	3133	3952
1380	3156	3226	3920	3156	3226	3920
1390	3083	3157	3887	3083	3157	3887
1400	3027	2956	3961	3027	2956	3961
1410	3078	3086	3940	3078	3086	3940
1420	3164	2876	3976	3164	2876	3976
1430	3130	3315	4002	3130	3315	4002
1440	3241	3216	4069	3241	3216	4069
